# Supplementary material for: Maternal Breast Growth and Body Mass Index Are Associated with Low Milk Production in Women
Source: Nutrients. 2024 Aug 26;16(17):2854. doi: 10.3390/nu16172854 (PMC11397153; doi:10.3390/nu16172854)
Supplement: Supplementary file 1 [file nutrients-16-02854-s001.zip]

Archive with 1 entries (1 files):
- nutrients-3169574-supplementary.pdf
